# Supplementary material for: A gelatin/collagen/polycaprolactone scaffold for skin regeneration
Source: PeerJ. 2019 Feb 1;7:e6358. doi: 10.7717/peerj.6358 (PMC6361006; doi:10.7717/peerj.6358)
Supplement: Supplemental Information 2 — PHEK cell growth. [file peerj-07-6358-s002.xls]

## Sheet: Sheet1
** Day 1											** Day 3											** Day 6											** Day 9
* Samples			Sample 1	Sample 2	Sample 3	Sample 4	Mean	S.Deviation			* Samples			Sample 1	Sample 2	Sample 3	Sample 4	Mean	S.Deviation			* Samples			Sample 1	Sample 2	Sample 3	Sample 4	Mean	S.Deviation			* Samples			Sample 1	Sample 2	Sample 3	Sample 4	Mean	S.Deviation
GCLPL	Total (4 counts)		35	42	43	37					GCLPL	Total (4 counts)		53	49	61	42					GCLPL	Total (4 counts)		87	76	74	83					GCLPL	Total (4 counts)		89	95	124	102
	(x 1/4)		8.75	10.5	10.75	9.25						(x 1/4)		13.25	12.25	15.25	10.5						(x 1/4)		21.75	19	18.5	20.75						(x 1/4)		22.25	23.75	31	25.5
	(x 1/1.1cm2)		7.95455	9.54545	9.77273	8.40909	8.92045	0.877775				(x 1/1.1cm2)		12.0455	11.1364	13.8636	9.54545	11.6477	1.80273				(x 1/1.1cm2)		19.7727	17.2727	16.8182	18.8636	18.1818	1.3762				(x 1/1.1cm2)		20.2273	21.5909	28.1818	23.1818	23.2955	3.47413
							S.Error	0.438888										S.Error	0.901364										S.Error	0.688102										S.Error	1.73706
			(cells/cm2)				(cells/cm2)							(cells/cm2)				(cells/cm2)							(cells/cm2)				(cells/cm2)							(cells/cm2)				(cells/cm2)
* Samples			Sample 1	Sample 2	Sample 3	Sample 4	Mean	S.Deviation			* Samples			Sample 1	Sample 2	Sample 3	Sample 4	Mean	S.Deviation			* Samples			Sample 1	Sample 2	Sample 3	Sample 4	Mean	S.Deviation			* Samples			Sample 1	Sample 2	Sample 3	Sample 4	Mean	S.Deviation
GCLPH	Total (4 counts)		65	56	67	44					GCLPH	Total (4 counts)		46	48	81	57					GCLPH	Total (4 counts)		86	99	86	78					GCLPH	Total (4 counts)		143	100	80	89
	(x 1/4)		16.25	14	16.75	11						(x 1/4)		11.5	12	20.25	14.25						(x 1/4)		21.5	24.75	21.5	19.5						(x 1/4)		35.75	25	20	22.25
	(x 1/1.2cm2)		13.5417	11.6667	13.9583	9.16667	12.0833	2.18502				(x 1/1.2cm2)		9.58333	10	16.875	11.875	12.0833	3.34633				(x 1/1.2cm2)		17.9167	20.625	17.9167	16.25	18.1771	1.81122				(x 1/1.2cm2)		29.7917	20.8333	16.6667	18.5417	21.4583	5.81097
							S.Error	1.09251										S.Error	1.67316										S.Error	0.905611										S.Error	2.90548
			(cells/cm2)				(cells/cm2)							(cells/cm2)				(cells/cm2)							(cells/cm2)				(cells/cm2)							(cells/cm2)				(cells/cm2)
* Samples			Sample 1	Sample 2	Sample 3	Sample 4	Mean	S.Deviation			* Samples			Sample 1	Sample 2	Sample 3	Sample 4	Mean	S.Deviation			* Samples			Sample 1	Sample 2	Sample 3	Sample 4	Mean	S.Deviation			* Samples			Sample 1	Sample 2	Sample 3	Sample 4	Mean	S.Deviation
GCHPL	Total (4 counts)		41	58	77	49					GCHPL	Total (4 counts)		46	69	62	57					GCHPL	Total (4 counts)		72	78	78	66					GCHPL	Total (4 counts)		104	80	92	100
	(x 1/4)		10.25	14.5	19.25	12.25						(x 1/4)		11.5	17.25	15.5	14.25						(x 1/4)		18	19.5	19.5	16.5						(x 1/4)		26	20	23	25
	(x 1/1.1cm2)		9.31818	13.1818	17.5	11.1364	12.7841	3.51784				(x 1/1.1cm2)		10.4545	15.6818	14.0909	12.9545	13.2955	2.19958				(x 1/1.1cm2)		16.3636	17.7273	17.7273	15	16.7045	1.30558				(x 1/1.1cm2)		23.6364	18.1818	20.9091	22.7273	21.3636	2.40523
							S.Error	1.75892										S.Error	1.09979										S.Error	0.652791										S.Error	1.20261
			(cells/cm2)				(cells/cm2)							(cells/cm2)				(cells/cm2)							(cells/cm2)				(cells/cm2)							(cells/cm2)				(cells/cm2)
* Samples			Sample 1	Sample 2	Sample 3	Sample 4	Mean	S.Deviation			* Samples			Sample 1	Sample 2	Sample 3	Sample 4	Mean	S.Deviation			* Samples			Sample 1	Sample 2	Sample 3	Sample 4	Mean	S.Deviation			* Samples			Sample 1	Sample 2	Sample 3	Sample 4	Mean	S.Deviation
GCHPH	Total (4 counts)		48	45	46	36					GCHPH	Total (4 counts)		65	71	70	59					GCHPH	Total (4 counts)		71	74	68	70					GCHPH	Total (4 counts)		108	95	85	107
	(x 1/4)		12	11.25	11.5	9						(x 1/4)		16.25	17.75	17.5	14.75						(x 1/4)		17.75	18.5	17	17.5						(x 1/4)		27	23.75	21.25	26.75
	(x 1/1.2cm2)		10	9.375	9.58333	7.5	9.11458	1.10731				(x 1/1.2cm2)		13.5417	14.7917	14.5833	12.2917	13.8021	1.14583				(x 1/1.2cm2)		14.7917	15.4167	14.1667	14.5833	14.7396	0.520833				(x 1/1.2cm2)		22.5	19.7917	17.7083	22.2917	20.5729	2.27185
							S.Error	0.553653										S.Error	0.572917										S.Error	0.260417										S.Error	1.13593
			(cells/cm2)				(cells/cm2)							(cells/cm2)				(cells/cm2)							(cells/cm2)				(cells/cm2)							(cells/cm2)				(cells/cm2)
* Samples			Sample 1	Sample 2	Sample 3	Sample 4	Mean	S.Deviation			* Samples			Sample 1	Sample 2	Sample 3	Sample 4	Mean	S.Deviation			* Samples			Sample 1	Sample 2	Sample 3	Sample 4	Mean	S.Deviation			* Samples			Sample 1	Sample 2	Sample 3	Sample 4	Mean	S.Deviation
C/P(1:8)	Total (4 counts)		56	38	36	50					C/P(1:8)	Total (4 counts)		78	81	75	83					C/P(1:8)	Total (4 counts)		95	92	126	100					C/P(1:8)	Total (4 counts)		100	83	116	109
	(x 1/4)		14	9.5	9	12.5						(x 1/4)		19.5	20.25	18.75	20.75						(x 1/4)		23.75	23	31.5	25						(x 1/4)		25	20.75	29	27.25
	(x 1/1.1cm2)		12.7273	8.63636	8.18182	11.3636	10.2273	2.17992				(x 1/1.1cm2)		17.7273	18.4091	17.0455	18.8636	18.0114	0.795455				(x 1/1.1cm2)		21.5909	20.9091	28.6364	22.7273	23.4659	3.52761				(x 1/1.1cm2)		22.7273	18.8636	26.3636	24.7727	23.1818	3.2408
							S.Error	1.08996										S.Error	0.397727										S.Error	1.76381										S.Error	1.6204
			(cells/cm2)				(cells/cm2)							(cells/cm2)				(cells/cm2)							(cells/cm2)				(cells/cm2)							(cells/cm2)				(cells/cm2)
* Samples			Sample 1	Sample 2	Sample 3	Sample 4	Mean	S.Deviation			* Samples			Sample 1	Sample 2	Sample 3	Sample 4	Mean	S.Deviation			* Samples			Sample 1	Sample 2	Sample 3	Sample 4	Mean	S.Deviation			* Samples			Sample 1	Sample 2	Sample 3	Sample 4	Mean	S.Deviation
C/P(1:20)	Total (4 counts)		38	37	53	39					C/P(1:20)	Total (4 counts)		79	79	85	63					C/P(1:20)	Total (4 counts)		93	92	93	82					C/P(1:20)	Total (4 counts)		97	101	102	100
	(x 1/4)		9.5	9.25	13.25	9.75						(x 1/4)		19.75	19.75	21.25	15.75						(x 1/4)		23.25	23	23.25	20.5						(x 1/4)		24.25	25.25	25.5	25
	(x 1/1.2cm2)		7.91667	7.70833	11.0417	8.125	8.69792	1.57173				(x 1/1.2cm2)		16.4583	16.4583	17.7083	13.125	15.9375	1.96541				(x 1/1.2cm2)		19.375	19.1667	19.375	17.0833	18.75	1.11544				(x 1/1.2cm2)		20.2083	21.0417	21.25	20.8333	20.8333	0.450051
							S.Error	0.785866										S.Error	0.982706										S.Error	0.557721										S.Error	0.225026
			(cells/cm2)				(cells/cm2)							(cells/cm2)				(cells/cm2)							(cells/cm2)				(cells/cm2)							(cells/cm2)				(cells/cm2)
* Samples			Sample 1	Sample 2	Sample 3	Sample 4	Mean	S.Deviation			* Samples			Sample 1	Sample 2	Sample 3	Sample 4	Mean	S.Deviation			* Samples			Sample 1	Sample 2	Sample 3	Sample 4	Mean	S.Deviation			* Samples			Sample 1	Sample 2	Sample 3	Sample 4	Mean	S.Deviation
TCP	Total (4 counts)		48	59	59	48					TCP	Total (4 counts)		88	78	71	78					TCP	Total (4 counts)		141	148	129	141					TCP	Total (4 counts)		138	151	157	150
	(x 1/4)		12	14.75	14.75	12						(x 1/4)		22	19.5	17.75	19.5						(x 1/4)		35.25	37	32.25	35.25						(x 1/4)		34.5	37.75	39.25	37.5
	(x 1.96/1.77cm2)		13.2881	16.3333	16.3333	13.2881	14.8107	1.75815				(x 1.96/1.77cm2)		24.3616	21.5932	19.6554	21.5932	21.8008	1.9362				(x 1.96/1.77cm2)		39.0339	40.9718	35.7119	39.0339	38.6879	2.1842				(x 1.96/1.77cm2)		38.2034	41.8023	43.4633	41.5254	41.2486	2.20312
	(x 1.96)						S.Error	0.879073				(x 1.96)						S.Error	0.968102				(x 1.96)						S.Error	1.0921				(x 1.96)						S.Error	1.10156
In Summary:
	*Group Collagen:PCL & Gelatin/collagen Biocomposites
		Mean	Day					SE	Day
			1	3	6	9			1	3	6	9
	1:8 Gelatin/10%Collagen:PCL Biocomposite	GCLPL	8.92045	11.6477	18.1818	23.2955			0.438888	0.901364	0.688102	1.73706
	1:20 Gelatin/10%Collagen:PCL Biocomposite	GCLPH	12.0833	12.0833	18.1771	21.4583			1.09251	1.67316	0.905611	2.90548
	1:8 Gelatin/25%Collagen:PCL Biocomposite	GCHPL	12.7841	13.2955	16.7045	21.3636			1.75892	1.09979	0.652791	1.20261
	1:20 Gelatin/25%Collagen:PCL Biocomposite	GCHPH	9.11458	13.8021	14.7396	20.5729			0.553653	0.572917	0.260417	1.13593
	1:8 Collagen:PCL Biocomposite	C/P(1:8)	10.2273	18.0114	23.4659	23.1818			1.08996	0.397727	1.76381	1.6204
	1:20 Collagen:PCL Biocomposite	C/P(1:20)	8.69792	15.9375	18.75	20.8333			0.785866	0.982706	0.557721	0.225026
	TCP	TCP	14.8107	21.8008	38.6879	41.2486			0.879073	0.968102	1.0921	1.10156

## Sheet: Sheet2
figure
