# Supplementary material for: A gelatin/collagen/polycaprolactone scaffold for skin regeneration
Source: PeerJ. 2019 Feb 1;7:e6358. doi: 10.7717/peerj.6358 (PMC6361006; doi:10.7717/peerj.6358)
Supplement: Supplemental Information 3 — PHDF cell growth. [file peerj-07-6358-s003.xls]

## Sheet: Sheet1
	** Day 1											** Day 4											** Day 7											** Day 10
				(cells/cm2)				(cells/cm2)							(cells/cm2)				(cells/cm2)							(cells/cm2)				(cells/cm2)							(cells/cm2)				(cells/cm2)
	* Samples			Sample 1	Sample 2	Sample 3	Sample 4	Mean	S.Deviation			* Samples			Sample 1	Sample 2	Sample 3	Sample 4	Mean	S.Deviation			* Samples			Sample 1	Sample 2	Sample 3	Sample 4	Mean	S.Deviation			* Samples			Sample 1	Sample 2	Sample 3	Sample 4	Mean	S.Deviation
	GCLPL	Total (4 counts)		26	25	21	28					GCLPL	Total (4 counts)		57	55	51	50					GCLPL	Total (4 counts)		73	75	93	66					GCLPL	Total (4 counts)		96	112	81	105
		(x 1/4)		6.5	6.25	5.25	7						(x 1/4)		14.25	13.75	12.75	12.5						(x 1/4)		18.25	18.75	23.25	16.5						(x 1/4)		24	28	20.25	26.25
		(x 1/1.1cm2)		5.90909	5.68182	4.77273	6.36364	5.68182	0.669073				(x 1/1.1cm2)		12.9545	12.5	11.5909	11.3636	12.1023	0.750918				(x 1/1.1cm2)		16.5909	17.0455	21.1364	15	17.4432	2.61364				(x 1/1.1cm2)		21.8182	25.4545	18.4091	23.8636	22.3864	3.0407
								S.Error	0.334536										S.Error	0.375459										S.Error	1.30682										S.Error	1.52035
				(cells/cm2)				(cells/cm2)							(cells/cm2)				(cells/cm2)							(cells/cm2)				(cells/cm2)							(cells/cm2)				(cells/cm2)
	* Samples			Sample 1	Sample 2	Sample 3	Sample 4	Mean	S.Deviation			* Samples			Sample 1	Sample 2	Sample 3	Sample 4	Mean	S.Deviation			* Samples			Sample 1	Sample 2	Sample 3	Sample 4	Mean	S.Deviation			* Samples			Sample 1	Sample 2	Sample 3	Sample 4	Mean	S.Deviation
	GCLPH	Total (4 counts)		35	36	26	21					GCLPH	Total (4 counts)		49	49	44	57					GCLPH	Total (4 counts)		77	83	75	63					GCLPH	Total (4 counts)		105	96	111	130
		(x 1/4)		8.75	9	6.5	5.25						(x 1/4)		12.25	12.25	11	14.25						(x 1/4)		19.25	20.75	18.75	15.75						(x 1/4)		26.25	24	27.75	32.5
		(x 1/1.2cm2)		7.29167	7.5	5.41667	4.375	6.14583	1.50712				(x 1/1.2cm2)		10.2083	10.2083	9.16667	11.875	10.3646	1.1203				(x 1/1.2cm2)		16.0417	17.2917	15.625	13.125	15.5208	1.74719				(x 1/1.2cm2)		21.875	20	23.125	27.0833	23.0208	2.99739
								S.Error	0.75356										S.Error	0.560148										S.Error	0.873593										S.Error	1.4987
				(cells/cm2)				(cells/cm2)							(cells/cm2)				(cells/cm2)							(cells/cm2)				(cells/cm2)							(cells/cm2)				(cells/cm2)
	* Samples			Sample 1	Sample 2	Sample 3	Sample 4	Mean	S.Deviation			* Samples			Sample 1	Sample 2	Sample 3	Sample 4	Mean	S.Deviation			* Samples			Sample 1	Sample 2	Sample 3	Sample 4	Mean	S.Deviation			* Samples			Sample 1	Sample 2	Sample 3	Sample 4	Mean	S.Deviation
	GCHPL	Total (4 counts)		33	29	42	28					GCHPL	Total (4 counts)		37	51	56	36					GCHPL	Total (4 counts)		71	67	74	74					GCHPL	Total (4 counts)		97	105	94	87
		(x 1/4)		8.25	7.25	10.5	7						(x 1/4)		9.25	12.75	14	9						(x 1/4)		17.75	16.75	18.5	18.5						(x 1/4)		24.25	26.25	23.5	21.75
		(x 1/1.1cm2)		7.5	6.59091	9.54545	6.36364	7.5	1.44933				(x 1/1.1cm2)		8.40909	11.5909	12.7273	8.18182	10.2273	2.28029				(x 1/1.1cm2)		16.1364	15.2273	16.8182	16.8182	16.25	0.753778				(x 1/1.1cm2)		22.0455	23.8636	21.3636	19.7727	21.7614	1.69441
								S.Error	0.724664										S.Error	1.14015										S.Error	0.376889										S.Error	0.847207
				(cells/cm2)				(cells/cm2)							(cells/cm2)				(cells/cm2)							(cells/cm2)				(cells/cm2)							(cells/cm2)				(cells/cm2)
	* Samples			Sample 1	Sample 2	Sample 3	Sample 4	Mean	S.Deviation			* Samples			Sample 1	Sample 2	Sample 3	Sample 4	Mean	S.Deviation			* Samples			Sample 1	Sample 2	Sample 3	Sample 4	Mean	S.Deviation			* Samples			Sample 1	Sample 2	Sample 3	Sample 4	Mean	S.Deviation
	GCHPH	Total (4 counts)		27	27	28	25					GCHPH	Total (4 counts)		46	57	49	56					GCHPH	Total (4 counts)		81	78	81	76					GCHPH	Total (4 counts)		102	93	95	100
		(x 1/4)		6.75	6.75	7	6.25						(x 1/4)		11.5	14.25	12.25	14						(x 1/4)		20.25	19.5	20.25	19						(x 1/4)		25.5	23.25	23.75	25
		(x 1/1.2cm2)		5.625	5.625	5.83333	5.20833	5.57292	0.262147				(x 1/1.2cm2)		9.58333	11.875	10.2083	11.6667	10.8333	1.11544				(x 1/1.2cm2)		16.875	16.25	16.875	15.8333	16.4583	0.51031				(x 1/1.2cm2)		21.25	19.375	19.7917	20.8333	20.3125	0.875661
								S.Error	0.131074										S.Error	0.557721										S.Error	0.255155										S.Error	0.437831
				(cells/cm2)				(cells/cm2)							(cells/cm2)				(cells/cm2)							(cells/cm2)				(cells/cm2)							(cells/cm2)				(cells/cm2)
	* Samples			Sample 1	Sample 2	Sample 3	Sample 4	Mean	S.Deviation			* Samples			Sample 1	Sample 2	Sample 3	Sample 4	Mean	S.Deviation			* Samples			Sample 1	Sample 2	Sample 3	Sample 4	Mean	S.Deviation			* Samples			Sample 1	Sample 2	Sample 3	Sample 4	Mean	S.Deviation
	C/P(1:8)	Total (4 counts)		24	18	21	15					C/P(1:8)	Total (4 counts)		42	61	57	55					C/P(1:8)	Total (4 counts)		79	84	82	75					C/P(1:8)	Total (4 counts)		102	104	107	100
		(x 1/4)		6	4.5	5.25	3.75						(x 1/4)		10.5	15.25	14.25	13.75						(x 1/4)		19.75	21	20.5	18.75						(x 1/4)		25.5	26	26.75	25
		(x 1/1.1cm2)		5.45455	4.09091	4.77273	3.40909	4.43182	0.880223				(x 1/1.1cm2)		9.54545	13.8636	12.9545	12.5	12.2159	1.86839				(x 1/1.1cm2)		17.9545	19.0909	18.6364	17.0455	18.1818	0.88995				(x 1/1.1cm2)		23.1818	23.6364	24.3182	22.7273	23.4659	0.678654
								S.Error	0.440112										S.Error	0.934194										S.Error	0.444975										S.Error	0.339327
				(cells/cm2)				(cells/cm2)							(cells/cm2)				(cells/cm2)							(cells/cm2)				(cells/cm2)							(cells/cm2)				(cells/cm2)
	* Samples			Sample 1	Sample 2	Sample 3	Sample 4	Mean	S.Deviation			* Samples			Sample 1	Sample 2	Sample 3	Sample 4	Mean	S.Deviation			* Samples			Sample 1	Sample 2	Sample 3	Sample 4	Mean	S.Deviation			* Samples			Sample 1	Sample 2	Sample 3	Sample 4	Mean	S.Deviation
	C/P(1:20)	Total (4 counts)		19	23	25	24					C/P(1:20)	Total (4 counts)		40	41	57	60					C/P(1:20)	Total (4 counts)		88	76	91	80					C/P(1:20)	Total (4 counts)		102	104	92	85
		(x 1/4)		4.75	5.75	6.25	6						(x 1/4)		10	10.25	14.25	15						(x 1/4)		22	19	22.75	20						(x 1/4)		25.5	26	23	21.25
		(x 1/1.2cm2)		3.95833	4.79167	5.20833	5	4.73958	0.547907				(x 1/1.2cm2)		8.33333	8.54167	11.875	12.5	10.3125	2.18171				(x 1/1.2cm2)		18.3333	15.8333	18.9583	16.6667	17.4479	1.44713				(x 1/1.2cm2)		21.25	21.6667	19.1667	17.7083	19.9479	1.85073
								S.Error	0.273954										S.Error	1.09085										S.Error	0.723565										S.Error	0.925365
				(cells/cm2)				(cells/cm2)							(cells/cm2)				(cells/cm2)							(cells/cm2)				(cells/cm2)							(cells/cm2)				(cells/cm2)
	* Samples			Sample 1	Sample 2	Sample 3	Sample 4	Mean	S.Deviation			* Samples			Sample 1	Sample 2	Sample 3	Sample 4	Mean	S.Deviation			* Samples			Sample 1	Sample 2	Sample 3	Sample 4	Mean	S.Deviation			* Samples			Sample 1	Sample 2	Sample 3	Sample 4	Mean	S.Deviation
	TCP	Total (4 counts)		28	25	30	28					TCP	Total (4 counts)		84	81	108	91					TCP	Total (4 counts)		159	176	147	144					TCP	Total (4 counts)		241	252	247	223
		(x 1/4)		7	6.25	7.5	7						(x 1/4)		21	20.25	27	22.75						(x 1/4)		39.75	44	36.75	36						(x 1/4)		60.25	63	61.75	55.75
		(x 1/1.77cm2)		3.9548	3.53107	4.23729	3.9548	3.91949	0.29118				(x 1/1.77cm2)		11.8644	11.4407	15.2542	12.8531	12.8531	1.70664				(x 1/1.77cm2)		22.4576	24.8588	20.7627	20.339	22.1045	2.05167				(x 1/1.77cm2)		34.0395	35.5932	34.887	31.4972	34.0042	1.78799
								S.Error	0.14559										S.Error	0.853322										S.Error	1.02584										S.Error	0.893996
	In Summary:
	*Group gelatin/collagen:PCL & gelatin:PCL & collagen:PCL & TCP
		Mean	Day						SE
			1	4	7	10			Day 1	Day 4	Day 7	Day 10
	1:8 Gelatin/10%Collagen:PCL Biocomposite	GCLPL	5.68182	11.6477	17.4432	22.3864		C8 (1:8 Gelatin/10%Collagen:PCL Bio)	0.334536	0.375459	1.30682	1.52035
	1:20 Gelatin/10%Collagen:PCL Biocomposite	GCLPH	6.14583	10.3646	15.5208	23.0208		C20 (1:20 Gelatin/10%Collagen:PCL Bio)	0.75356	0.560148	0.873593	1.4987
	1:8 Gelatin/25%Collagen:PCL Biocomposite	GCHPL	7.5	10.2273	16.25	21.7614		D8 (1:8 Gelatin/25%Collagen:PCL Bio)	0.724664	1.14015	0.376889	0.847207
	1:20 Gelatin/25%Collagen:PCL Biocomposite	GCHPH	5.57292	10.8333	16.4583	20.3125		D20 (1:20 Gelatin/25%Collagen:PCL Bio)	0.131074	0.557721	0.255155	0.437831
	1:8 Collagen:PCL Biocomposite	C/P(1:8)	4.43182	12.2159	18.1818	23.4659		E8 (1:8 Collagen:PCL Bio)	0.440112	0.934194	0.444975	0.339327
	1:20 Collagen:PCL Biocomposite	C/P(1:20)	4.73958	10.3125	17.4479	19.9479		E20 (1:20 Collagen:PCL Bio)	0.273954	1.09085	0.723565	0.925365
	TCP	TCP	3.91949	12.8531	22.1045	34.0042		TCP	0.14559	0.853322	1.02584	0.893996

## Sheet: Sheet2
figure
