# Supplementary material for: A gelatin/collagen/polycaprolactone scaffold for skin regeneration
Source: PeerJ. 2019 Feb 1;7:e6358. doi: 10.7717/peerj.6358 (PMC6361006; doi:10.7717/peerj.6358)
Supplement: Supplemental Information 4 — ASCs cell growth. [file peerj-07-6358-s004.xls]

## Sheet: Sheet1
** Day 3											** Day 6											** Day 9											** Day 12
			(cells/cm2)				(cells/cm2)							(cells/cm2)				(cells/cm2)							(cells/cm2)				(cells/cm2)							(cells/cm2)				(cells/cm2)
* Samples			Sample 1	Sample 2	Sample 3	Sample 4	Mean	S.Deviation			* Samples			Sample 1	Sample 2	Sample 3	Sample 4	Mean	S.Deviation			* Samples			Sample 1	Sample 2	Sample 3	Sample 4	Mean	S.Deviation			* Samples			Sample 1	Sample 2	Sample 3	Sample 4	Mean	S.Deviation
GCLPL	Total (4 counts)		17	15	22	19					GCLPL	Total (4 counts)		23	33	29	27					GCLPL	Total (4 counts)		33	29	34	36					GCLPL	Total (4 counts)		50	44	37	46
	(x 1/4)		4.25	3.75	5.5	4.75						(x 1/4)		5.75	8.25	7.25	6.75						(x 1/4)		8.25	7.25	8.5	9						(x 1/4)		12.5	11	9.25	11.5
	(x 1/0.9cm2)		4.72222	4.16667	6.11111	5.27778	5.06944	0.829466				(x 1/0.9cm2)		6.38889	9.16667	8.05556	7.5	7.77778	1.15648				(x 1/0.9cm2)		9.16667	8.05556	9.44444	10	9.16667	0.817756				(x 1/0.9cm2)		13.8889	12.2222	10.2778	12.7778	12.2917	1.51085
							S.Error	0.414733										S.Error	0.578241										S.Error	0.408878										S.Error	0.755424
			(cells/cm2)				(cells/cm2)							(cells/cm2)				(cells/cm2)							(cells/cm2)				(cells/cm2)							(cells/cm2)				(cells/cm2)
* Samples			Sample 1	Sample 2	Sample 3	Sample 4	Mean	S.Deviation			* Samples			Sample 1	Sample 2	Sample 3	Sample 4	Mean	S.Deviation			* Samples			Sample 1	Sample 2	Sample 3	Sample 4	Mean	S.Deviation			* Samples			Sample 1	Sample 2	Sample 3	Sample 4	Mean	S.Deviation
GCLPH	Total (4 counts)		28	23	24	27					GCLPH	Total (4 counts)		37	26	32	34					GCLPH	Total (4 counts)		34	40	40	35					GCLPH	Total (4 counts)		49	60	57	64
	(x 1/4)		7	5.75	6	6.75						(x 1/4)		9.25	6.5	8	8.5						(x 1/4)		8.5	10	10	8.75						(x 1/4)		12.25	15	14.25	16
	(x 1/1.1cm2)		6.36364	5.22727	5.45455	6.13636	5.79545	0.541017				(x 1/1.1cm2)		8.40909	5.90909	7.27273	7.72727	7.32955	1.05586				(x 1/1.1cm2)		7.72727	9.09091	9.09091	7.95455	8.46591	0.727628				(x 1/1.1cm2)		11.1364	13.6364	12.9545	14.5455	13.0682	1.44338
							S.Error	0.270509										S.Error	0.52793										S.Error	0.363814										S.Error	0.721688
			(cells/cm2)				(cells/cm2)							(cells/cm2)				(cells/cm2)							(cells/cm2)				(cells/cm2)							(cells/cm2)				(cells/cm2)
* Samples			Sample 1	Sample 2	Sample 3	Sample 4	Mean	S.Deviation			* Samples			Sample 1	Sample 2	Sample 3	Sample 4	Mean	S.Deviation			* Samples			Sample 1	Sample 2	Sample 3	Sample 4	Mean	S.Deviation			* Samples			Sample 1	Sample 2	Sample 3	Sample 4	Mean	S.Deviation
GCHPL	Total (4 counts)		32	29	23	27					GCHPL	Total (4 counts)		38	44	25	32					GCHPL	Total (4 counts)		46	45	38	44					GCHPL	Total (4 counts)		53	60	62	47
	(x 1/4)		8	7.25	5.75	6.75						(x 1/4)		9.5	11	6.25	8						(x 1/4)		11.5	11.25	9.5	11						(x 1/4)		13.25	15	15.5	11.75
	(x 1/1.2cm2)		6.66667	6.04167	4.79167	5.625	5.78125	0.786441				(x 1/1.2cm2)		7.91667	9.16667	5.20833	6.66667	7.23958	1.69571				(x 1/1.2cm2)		9.58333	9.375	7.91667	9.16667	9.01042	0.748745				(x 1/1.2cm2)		11.0417	12.5	12.9167	9.79167	11.5625	1.42826
							S.Error	0.393221										S.Error	0.847855										S.Error	0.374373										S.Error	0.714131
			(cells/cm2)				(cells/cm2)							(cells/cm2)				(cells/cm2)							(cells/cm2)				(cells/cm2)							(cells/cm2)				(cells/cm2)
* Samples			Sample 1	Sample 2	Sample 3	Sample 4	Mean	S.Deviation			* Samples			Sample 1	Sample 2	Sample 3	Sample 4	Mean	S.Deviation			* Samples			Sample 1	Sample 2	Sample 3	Sample 4	Mean	S.Deviation			* Samples			Sample 1	Sample 2	Sample 3	Sample 4	Mean	S.Deviation
GCHPH	Total (4 counts)		21	24	30	31					GCHPH	Total (4 counts)		40	43	32	33					GCHPH	Total (4 counts)		43	40	47	39					GCHPH	Total (4 counts)		59	51	54	59
	(x 1/4)		5.25	6	7.5	7.75						(x 1/4)		10	10.75	8	8.25						(x 1/4)		10.75	10	11.75	9.75						(x 1/4)		14.75	12.75	13.5	14.75
	(x 1/1.2cm2)		4.375	5	6.25	6.45833	5.52083	0.999132				(x 1/1.2cm2)		8.33333	8.95833	6.66667	6.875	7.70833	1.11544				(x 1/1.2cm2)		8.95833	8.33333	9.79167	8.125	8.80208	0.748745				(x 1/1.2cm2)		12.2917	10.625	11.25	12.2917	11.6146	0.822411
							S.Error	0.499566										S.Error	0.557721										S.Error	0.374373										S.Error	0.411206
* Samples			Sample 1	Sample 2	Sample 3	Sample 4	Mean	S.Deviation			* Samples			Sample 1	Sample 2	Sample 3	Sample 4	Mean	S.Deviation			* Samples			Sample 1	Sample 2	Sample 3	Sample 4	Mean	S.Deviation			* Samples			Sample 1	Sample 2	Sample 3	Sample 4	Mean	S.Deviation
C/P(1:8)	Total (4 counts)		17	21	22	19					C/P(1:8)	Total (4 counts)		32	29	25	27					C/P(1:8)	Total (4 counts)		30	38	32	36					C/P(1:8)	Total (4 counts)		38	48	39	44
	(x 1/4)		4.25	5.25	5.5	4.75						(x 1/4)		8	7.25	6.25	6.75						(x 1/4)		7.5	9.5	8	9						(x 1/4)		9.5	12	9.75	11
	(x 1/0.9cm2)		4.72222	5.83333	6.11111	5.27778	5.48611	0.615932				(x 1/0.9cm2)		8.88889	8.05556	6.94444	7.5	7.84722	0.829466				(x 1/0.9cm2)		8.33333	10.5556	8.88889	10	9.44444	1.0143				(x 1/0.9cm2)		10.5556	13.3333	10.8333	12.2222	11.7361	1.2905
							S.Error	0.307966										S.Error	0.414733										S.Error	0.507151										S.Error	0.645248
		(x 10*4)	(cells/cm2)				(cells/cm2)						(x 10*4)	(cells/cm2)				(cells/cm2)						(x 10*4)	(cells/cm2)				(cells/cm2)						(x 10*4)	(cells/cm2)				(cells/cm2)
* Samples			Sample 1	Sample 2	Sample 3	Sample 4	Mean	S.Deviation			* Samples			Sample 1	Sample 2	Sample 3	Sample 4	Mean	S.Deviation			* Samples			Sample 1	Sample 2	Sample 3	Sample 4	Mean	S.Deviation			* Samples			Sample 1	Sample 2	Sample 3	Sample 4	Mean	S.Deviation
C/P(1:20)	Total (4 counts)		21	21	19	17					C/P(1:20)	Total (4 counts)		25	26	29	29					C/P(1:20)	Total (4 counts)		39	33	32	30					C/P(1:20)	Total (4 counts)		39	47	38	44
	(x 1/4)		5.25	5.25	4.75	4.25						(x 1/4)		6.25	6.5	7.25	7.25						(x 1/4)		9.75	8.25	8	7.5						(x 1/4)		9.75	11.75	9.5	11
	(x 1/0.9cm2)		5.83333	5.83333	5.27778	4.72222	5.41667	0.531904				(x 1/0.9cm2)		6.94444	7.22222	8.05556	8.05556	7.56944	0.572654				(x 1/0.9cm2)		10.8333	9.16667	8.88889	8.33333	9.30556	1.07583				(x 1/0.9cm2)		10.8333	13.0556	10.5556	12.2222	11.6667	1.17851
							S.Error	0.265952										S.Error	0.286327										S.Error	0.537914										S.Error	0.589256
			(cells/cm2)				(cells/cm2)							(cells/cm2)				(cells/cm2)							(cells/cm2)				(cells/cm2)							(cells/cm2)				(cells/cm2)
* Samples			Sample 1	Sample 2	Sample 3	Sample 4	Mean	S.Deviation			* Samples			Sample 1	Sample 2	Sample 3	Sample 4	Mean	S.Deviation			* Samples			Sample 1	Sample 2	Sample 3	Sample 4	Mean	S.Deviation			* Samples			Sample 1	Sample 2	Sample 3	Sample 4	Mean	S.Deviation
TCP	Total (4 counts)		23	20	25	22					TCP	Total (4 counts)		51	56	48	44					TCP	Total (4 counts)		112	116	105	115					TCP	Total (4 counts)		133	130	135	144
	(x 1/4)		5.75	5	6.25	5.5						(x 1/4)		12.75	14	12	11						(x 1/4)		28	29	26.25	28.75						(x 1/4)		33.25	32.5	33.75	36
	(x 1.96/1.77cm2)		6.36723	5.53672	6.9209	6.0904	6.22881	0.57628				(x 1.96/1.77cm2)		14.1186	15.5028	13.2881	12.1808	13.7726	1.40024				(x 1.96/1.77cm2)		31.0056	32.113	29.0678	31.8362	31.0056	1.37492				(x 1.96/1.77cm2)		36.8192	35.9887	37.3729	39.8644	37.5113	1.66869
	(x 1.96)						S.Error	0.28814				(x 1.96)						S.Error	0.700118				(x 1.96)						S.Error	0.687461				(x 1.96)						S.Error	0.834345
	*Group gelatin:PCL & collagen:PCL biocomposites
		Mean	Day					SE	Day
			3	6	9	12			3	6	9	12
	1:8 Gelatin:PCL Biocomposite	GCLPL	5.06944	7.77778	8.88889	12.2917			0.414733	0.578241	0.363814	0.755424
	1:20 Gelatin:PCL Biocomposite	GCLPH	5.79545	7.32955	8.46591	13.0682			0.270509	0.52793	0.26	0.721688
	1:8 Collagen:PCL Biocomposite	GCHPL	5.78125	7.23958	9.01042	11.5625			0.393221	0.847855	0.374373	0.714131
	1:20 Collagen:PCL Biocomposite	GCHPH	5.52083	7.70833	8.80208	11.6146			0.499566	0.557721	0.374373	0.411206
	1:8 Collagen:PCL Biocomposite	C/P(1:8)	5.48611	7.84722	9.44444	11.7361			0.307966	0.414733	0.507151	0.645248
	1:20 Collagen:PCL Biocomposite	C/P(1:20)	5.41667	7.56944	9.30556	11.6667			0.265952	0.286327	0.537914	0.589256
	TCP	TCP	6.22881	13.7726	31.0056	37.5113			0.28814	0.700118	0.687461	0.834345
