# Supplementary material for: A gelatin/collagen/polycaprolactone scaffold for skin regeneration
Source: PeerJ. 2019 Feb 1;7:e6358. doi: 10.7717/peerj.6358 (PMC6361006; doi:10.7717/peerj.6358)
Supplement: Supplemental Information 5 — Quantitative analysis of area percentage of fluorescent-positive cells. [file peerj-07-6358-s005.xlsx]

## Sheet: 工作表1
						%AREA		Test01	Test02	Test03	Mean	SD	Keratinocyte		Day 1	Day 3	Day 6		Day 1	Day 3	Day 6
						GCLPL	Day1	4.232	4.023	4.625	4.29333	0.305651		GCLPL	4.29333	4.401	7.19133		0.305651	0.153528	0.350053
							Day3	4.275	4.572	4.356	4.401	0.153528		GCLPH	5.127	6.13033	9.90333		0.232026	0.275246	0.188261
							Day6	7.13	7.568	6.876	7.19133	0.350053		GCHPL	5.61167	7.051	16.1807		0.121657	0.222061	0.209013
						GCLPH	Day1	5.131	5.357	4.893	5.127	0.232026		GCHPH	3.31667	5.769	9.296		0.497861	0.0940266	0.138134
							Day3	6.179	5.834	6.378	6.13033	0.275246
							Day6	9.702	9.933	10.075	9.90333	0.188261	Fibroblast		Day 1	Day 7	Day 10		Day 1	Day 7	Day 10
						GCHPL	Day1	5.718	5.479	5.638	5.61167	0.121657		GCLPL	8.144	12.208	13.1013		0.203892	0.206369	0.329212
							Day3	7.045	7.276	6.832	7.051	0.222061		GCLPH	9.12367	17.8153	24.0393		0.16953	0.173601	0.163022
							Day6	16.391	16.178	15.973	16.1807	0.209013		GCHPL	5.561	11.265	15.1387		0.10949	0.11386	0.172587
						GCHPH	Day1	3.152	2.922	3.876	3.31667	0.497861		GCHPH	8.77433	14.619	18.6		0.0887487	0.0310966	0.21144
							Day3	5.87	5.684	5.753	5.769	0.0940266
							Day6	9.447	9.265	9.176	9.296	0.138134
						GCLPL	Day1	8.33	8.176	7.926	8.144	0.203892
							Day7	12.244	11.986	12.394	12.208	0.206369
							Day10	12.975	13.475	12.854	13.1013	0.329212
						GCLPH	Day1	9.12	8.956	9.295	9.12367	0.16953
							Day7	17.98	17.634	17.832	17.8153	0.173601
							Day10	24.065	23.865	24.188	24.0393	0.163022
						GCHPL	Day1	5.507	5.489	5.687	5.561	0.10949
							Day7	11.217	11.183	11.395	11.265	0.11386
							Day10	15.161	15.299	14.956	15.1387	0.172587
						GCHPH	Day1	8.859	8.782	8.682	8.77433	0.0887487
							Day7	14.653	14.592	14.612	14.619	0.0310966
							Day10	18.623	18.378	18.799	18.6	0.21144
