# Supplementary material for: A gelatin/collagen/polycaprolactone scaffold for skin regeneration
Source: PeerJ. 2019 Feb 1;7:e6358. doi: 10.7717/peerj.6358 (PMC6361006; doi:10.7717/peerj.6358)
Supplement: Table S2 [file peerj-07-6358-s008.xlsx]

## Sheet: 工作表1
CP (1:8)	Elongation (%)	Tensile strength (Mpa)	Young's modulus (Mpa)
1	17.28	0.47	2.3
2	24.56	0.56	9.76
3	12.44	0.55	5.12
average	18.0933	0.526667	5.72667
SD	6.1008	0.0493288	3.76682
CP(1:20)	Elongation (%)	Tensile strength (Mpa)	Young's modulus (Mpa)
1	9.11	4.18	75.67
2	8.34	3.6	79.98
3	10.81	3.42	71.66
average	9.42	3.73333	75.77
SD	1.26384	0.397157	4.1609
GCLPL	Elongation (%)	Tensile strength (Mpa)	Young's modulus (Mpa)
1	6.81	0.79	20.76
2	4.2	0.71	38.51
3	4.34	0.8	33.04
average	5.11667	0.766667	30.77
SD	1.46814	0.0493288	9.09012
GCLPH	Elongation (%)	Tensile strength (Mpa)	Young's modulus (Mpa)
1	11.07	2.05	31.34
2	8.74	1.83	30.1
3	12.37	3.65	45.05
average	10.7267	2.51	35.4967
SD	1.83919	0.993378	8.29663
GCHPL	Elongation (%)	Tensile strength (Mpa)	Young's modulus (Mpa)
1	9.28	1.71	49.93
2	5.78	2.2	64.77
3	7.2	2.6	63.78
average	7.42	2.17	59.4933
SD	1.76034	0.445758	8.29687
GCHPH	Elongation (%)	Tensile strength (Mpa)	Young's modulus (Mpa)
1	5.76	1.79	47.87
2	5.8	2.08	39.92
3	8.64	2.63	52.03
average	6.73333	2.16667	46.6067
SD	1.65134	0.426654	6.15305
